# Supplementary material for: Identification of QTL for Target Leaf Spot resistance in Sorghum bicolor and investigation of relationships between disease resistance and variation in the MAMP response
Source: Sci Rep. 2019 Dec 4;9:18285. doi: 10.1038/s41598-019-54802-x (PMC6893015; doi:10.1038/s41598-019-54802-x)
Supplement: Supplementary file 2 — Supplementary File S1 [file 41598_2019_54802_MOESM2_ESM.xlsx]

## Sheet: Sheet1
BTx623 x SC155-14E Population				BTx623 x BTx642 Population
Locus	Chr.	Position (cM)		Locus	Chr.	Position (cM)
chr01_370658	1	0		S014950385	1	0
chr01_375134	1	1.88		S012751464	1	14.641
chr01_1296009	1	4.3		S012936620	1	20.999
chr01_1331462	1	4.87		S012395843	1	27.876
chr01_1682895	1	5.81		S012395404	1	28.674
chr01_1934635	1	6.86		S012346479	1	30.651
chr01_1970103	1	7.75		S012354321	1	31.795
chr01_1971867	1	8.36		S011676652	1	39.178
chr01_2070826	1	8.98		S011672105	1	40.24
chr01_3095320	1	10.88		S011754352	1	41.65
chr01_3490999	1	11.77		S011719046	1	41.66
chr01_3754958	1	12.69		S011836759	1	46.43
chr01_5030094	1	15.78		S011813259	1	47.322
chr01_5760025	1	16.59		S012750786	1	53.245
chr01_6487064	1	20.7		S012846039	1	55.443
chr01_6537454	1	20.86		S012930217	1	60.426
chr01_7313262	1	21.6		S012554816	1	67.265
chr01_7614083	1	22.12		S012398525	1	73.854
chr01_7777598	1	22.62		S012381545	1	74.787
chr01_7803575	1	23.59		S012341773	1	74.929
chr01_7837050	1	24.05		S012114234	1	76.812
chr01_7951886	1	24.5		S012143949	1	77.869
chr01_8118777	1	25.01		S012156852	1	77.89
chr01_8131220	1	25.68		S017339814	1	96.603
chr01_8321392	1	26.4		S016255080	1	105.504
chr01_8321396	1	26.71		S015525630	1	114.022
chr01_8636240	1	27.35		S0178640561	1	169.897
chr01_9023763	1	28.27		S0178725078	1	174.826
chr01_9369771	1	29.16		S0179486010	1	184.434
chr01_9546285	1	29.4		S0179376877	1	197.127
chr01_9923530	1	29.81		S0180060912	1	203.459
chr01_10278917	1	30.59		S0179991863	1	207.102
chr01_10301492	1	30.91		S0179945968	1	212.295
chr01_10719915	1	31.3		S0179181162	1	220.493
chr01_11096208	1	33.34		S0179191336	1	225.994
chr01_11206462	1	33.92		S0179369765	1	229.478
chr01_11364846	1	35.03		S0179376786	1	230.238
chr01_11472190	1	36.92		S0179158328	1	235.886
chr01_11584861	1	37.32		S0177225391	1	245.821
chr01_11683169	1	38.24		S0177433586	1	253.263
chr01_11718511	1	39.7		S0177427510	1	259.206
chr01_11754783	1	40.29		S0176397260	1	275.114
chr01_12586013	1	44.61		S0176397185	1	275.114
chr01_12730685	1	46.45		S0175144742	1	294.704
chr01_12992465	1	48.9		S0174792442	1	300.159
chr01_13040098	1	49.47		S0174387051	1	308.808
chr01_13070848	1	50.32		S0174251430	1	310.998
chr01_13334539	1	51.99		S0174274032	1	311.005
chr01_14078466	1	54.8		S0173884944	1	316.233
chr01_14265291	1	55.93		S0172591659	1	321.975
chr01_14405535	1	56.81		S0171525704	1	327.576
chr01_14543829	1	57.59		S0171732115	1	327.576
chr01_14543833	1	57.91		S0168304756	1	341.319
chr01_14889602	1	59.11		S0167683134	1	347.629
chr01_14889605	1	59.51		S0166887573	1	357.93
chr01_15205821	1	60.19		S0166887592	1	357.93
chr01_15298616	1	61.24		S0166727686	1	358.018
chr01_15416571	1	62.41		S0166791897	1	359.729
chr01_15861432	1	63.82		S0166094843	1	366.796
chr01_17451664	1	67.64		S0166109134	1	376.493
chr01_17581214	1	68.91		S0166716888	1	390.045
chr01_18001875	1	69.43		S0166714564	1	390.051
chr01_18659445	1	71.22		S0166711593	1	390.803
chr01_18794766	1	71.54		S0166717688	1	392.16
chr01_19064960	1	72.59		S0166718243	1	392.209
chr01_19597158	1	73.05		S0166721899	1	392.3
chr01_20187142	1	74.48		S0163867614	1	417.542
chr01_20562740	1	75.22		S0163867387	1	417.546
chr01_21583113	1	75.6		S0163859900	1	418.914
chr01_23978690	1	76.16		S0163808567	1	420.617
chr01_25203410	1	77.36		S0163808126	1	421.715
chr01_26480731	1	77.76		S0163551223	1	426.137
chr01_29007924	1	78.53		S0163309289	1	428.447
chr01_31018352	1	79.14		S0163212379	1	428.468
chr01_56060978	1	80.58		S0163014083	1	430.821
chr01_56731882	1	81.4		S0163249888	1	431.204
chr01_56903721	1	82.06		S0162968584	1	431.827
chr01_57894274	1	84.51		S0163011664	1	432.025
chr01_57918731	1	84.66		S0163004907	1	432.025
chr01_58174741	1	85.59		S0163011655	1	432.025
chr01_58346871	1	87.2		S0162968722	1	432.067
chr01_58832460	1	88.28		S0162888022	1	437.533
chr01_58856807	1	89.27		S0162887057	1	438.199
chr01_58938129	1	90.25		S0162806274	1	440.132
chr01_59276124	1	91.12		S0161728965	1	458.496
chr01_59502520	1	91.6		S0161558806	1	462.947
chr01_59790263	1	93.16		S0159758170	1	474.917
chr01_60302435	1	93.61		S0159758224	1	475.758
chr01_60758329	1	94.07		S021221253	2	0
chr01_60822744	1	95.08		S021375372	2	0
chr01_60836215	1	95.42		S021217190	2	0
chr01_60862233	1	96.44		S02965928	2	8.768
chr01_60931110	1	97.47		S02965993	2	8.768
chr01_61214147	1	98.03		S021882793	2	20.945
chr01_61288802	1	98.96		S021941609	2	20.947
chr01_61288806	1	99.57		S021680838	2	28.585
chr01_61856846	1	101.54		S021985948	2	35.31
chr01_62407934	1	103.66		S021970516	2	40.469
chr01_62465579	1	104.6		S022009367	2	41.495
chr01_62735165	1	106.61		S022004516	2	41.495
chr01_62888084	1	108.35		S022758051	2	50.201
chr01_63051184	1	110.83		S022692352	2	54.21
chr01_63051187	1	111.18		S022656334	2	58.452
chr01_63346271	1	113.64		S022417577	2	67.623
chr01_63346274	1	114.14		S022429800	2	69.252
chr01_63395468	1	114.65		S023042765	2	80.009
chr01_63808380	1	115.93		S023403848	2	91.401
chr01_63857748	1	116.19		S023721454	2	92.172
chr01_63866688	1	116.4		S023374347	2	97.094
chr01_63866691	1	116.51		S023779845	2	103.643
chr01_63952059	1	116.86		S023786789	2	103.762
chr01_63952063	1	117.16		S023779775	2	103.776
chr01_64120031	1	117.83		S023848827	2	105.974
chr01_64446891	1	120.07		S023848877	2	106.021
chr01_64874185	1	122.71		S023879914	2	106.791
chr01_64888576	1	124.14		S023936138	2	107.582
chr01_65035365	1	125.05		S023947275	2	108.494
chr01_65057053	1	125.35		S023966174	2	108.506
chr01_65089656	1	126.07		S024202454	2	118.821
chr01_65099248	1	127.68		S024837687	2	135.431
chr01_65125873	1	128.01		S025004167	2	152.951
chr01_65914138	1	129.15		S024966542	2	153.71
chr01_66775282	1	130.85		S026589069	2	168.834
chr01_66973942	1	131.48		S026587998	2	168.834
chr01_67219793	1	132.96		S026574701	2	169.538
chr01_67344182	1	133.99		S026552537	2	169.538
chr01_67470704	1	135.13		S026843426	2	174.311
chr01_67784601	1	137.41		S026850755	2	182.312
chr01_67935358	1	137.9		S026658739	2	188.529
chr01_68367076	1	138.28		S026662218	2	188.562
chr01_70137781	1	139.89		S026607513	2	188.566
chr01_71031340	1	141.17		S026743621	2	198.638
chr01_71175016	1	141.66		S026778692	2	199.812
chr01_71453887	1	142.27		S027328662	2	205.848
chr01_71629195	1	142.91		S026468312	2	212.51
chr01_71756222	1	143.43		S026440094	2	214.528
chr01_72596434	1	146.44		S026462649	2	220.927
chr01_72974759	1	147.29		S027732499	2	230.143
chr01_73114787	1	147.93		S027658506	2	235.971
chr01_74403832	1	150.1		S027653181	2	235.996
chr01_75402240	1	154.27		S027685693	2	236.324
chr01_75621315	1	155.72		S027685778	2	236.812
chr01_75635230	1	157.13		S0255184197	2	265.442
chr01_75885214	1	157.92		S0255396368	2	270.277
chr01_76429686	1	161.05		S0256290337	2	280.697
chr01_76654337	1	162.36		S0256211108	2	289.364
chr01_77115135	1	163.22		S0256137886	2	289.391
chr01_77767366	1	166.12		S0256085011	2	289.391
chr01_77833836	1	167.99		S0255940382	2	301.321
chr01_77915254	1	168.57		S0261226362	2	345.198
chr01_78320274	1	171.25		S0261191878	2	345.215
chr01_78425720	1	171.94		S0261226326	2	347.503
chr01_78820550	1	172.63		S0261012435	2	355.555
chr01_78820554	1	173.27		S0261012347	2	358.649
chr01_79045770	1	175.44		S0260779460	2	369.453
chr01_79045774	1	175.9		S0260775899	2	371.083
chr01_79307667	1	176.43		S0260822214	2	378.921
chr01_79510580	1	177.22		S0261021744	2	384.53
chr01_79541912	1	177.95		S0261021193	2	386.869
chr01_79552847	1	178.98		S0261050962	2	389.305
chr01_79567878	1	179.38		S0261050903	2	389.69
chr01_79888735	1	179.67		S0261051905	2	390.09
chr01_79996312	1	180.39		S0261051948	2	390.106
chr01_80230504	1	181.66		S0261018087	2	394.67
chr01_80310707	1	182.1		S0261538989	2	402.266
chr01_80443271	1	183.24		S0263413588	2	422.404
chr02_390170	2	0		S0263431855	2	424.122
chr02_522043	2	0.57		S0264332723	2	432.911
chr02_927438	2	2.85		S0262980623	2	443.184
chr02_1033398	2	3.87		S0262634681	2	446.599
chr02_1082058	2	4.42		S0263300482	2	455.817
chr02_1153294	2	5.45		S0264293206	2	462.509
chr02_1371074	2	5.95		S0264923714	2	474.125
chr02_1927851	2	9.3		S0265266101	2	483.737
chr02_2063431	2	10.31		S0265877733	2	491.035
chr02_2063434	2	10.48		S0266838594	2	503.784
chr02_2186043	2	11.28		S0267364439	2	514.97
chr02_2596192	2	13.06		S0267848171	2	519.87
chr02_2731529	2	13.64		S0267839841	2	520.777
chr02_2758085	2	14.43		S0267745018	2	523.811
chr02_2924818	2	15.3		S0267734081	2	524.009
chr02_3384447	2	16.28		S0267732542	2	524.009
chr02_3763366	2	17.84		S0268077829	2	535.658
chr02_3913976	2	19.34		S0269194608	2	546.024
chr02_4367385	2	22.22		S0269768664	2	559.847
chr02_4936248	2	25.2		S0269775757	2	562.962
chr02_6010931	2	29.05		S0269877876	2	567.022
chr02_6583778	2	31.18		S0269882911	2	567.871
chr02_6755742	2	33.28		S0269882984	2	567.871
chr02_7200662	2	35.1		S0270530832	2	573.695
chr02_7870562	2	40.31		S0271417670	2	586.192
chr02_8155768	2	41.48		S0273740929	2	598.575
chr02_9485608	2	44.84		S0273844862	2	601.119
chr02_9645451	2	46.08		S0273434601	2	605.974
chr02_9892406	2	48.67		S0273674991	2	611.462
chr02_10528366	2	49.85		S0273741296	2	612.418
chr02_10986900	2	51.18		S0273947982	2	615.627
chr02_11048502	2	52.09		S0274096552	2	617.996
chr02_12368837	2	52.99		S0274166067	2	618.013
chr02_13541012	2	54.51		S0274189882	2	618.243
chr02_14716193	2	55.13		S0274189915	2	618.446
chr02_16850391	2	55.98		S0274216183	2	619.139
chr02_21524053	2	56.89		S0274365632	2	622.986
chr02_55733004	2	59.66		S0274337145	2	623.072
chr02_56083475	2	61.18		S0274348731	2	623.074
chr02_56694721	2	62.24		S0274352764	2	623.126
chr02_56869785	2	62.98		S0274430363	2	623.47
chr02_57263745	2	64.16		S0274414144	2	625.963
chr02_58021675	2	65.72		S0274985822	2	631.404
chr02_58121059	2	68.66		S0274994888	2	631.436
chr02_59170910	2	73.8		S0274973346	2	631.709
chr02_59242626	2	75.48		S0274905723	2	634.085
chr02_59574085	2	76.32		S0275188048	2	635.209
chr02_59821944	2	78.43		S0275182594	2	635.223
chr02_59951991	2	79.46		S0275165876	2	635.449
chr02_60280421	2	80.37		S0274904751	2	637.642
chr02_60550319	2	81.86		S0275007768	2	640.52
chr02_60587424	2	82.42		S0274868981	2	651.42
chr02_61085134	2	83.86		S0274933492	2	652.842
chr02_61085575	2	84.84		S0274779034	2	653.674
chr02_61291747	2	86.23		S0275152903	2	663.052
chr02_62265246	2	90.14		S0275250918	2	666.021
chr02_62265642	2	90.63		S0275278073	2	668.523
chr02_62419610	2	91.36		S0275342412	2	668.523
chr02_62505933	2	91.64		S0275351579	2	668.523
chr02_62701352	2	92.45		S0275325269	2	668.523
chr02_63090123	2	92.6		S0275333421	2	668.525
chr02_63411978	2	92.91		S0275904241	2	677.468
chr02_63574256	2	93.46		S0276901703	2	684.337
chr02_64708056	2	94.92		S0276901009	2	684.344
chr02_65049571	2	96.23		S0276898788	2	684.41
chr02_65563841	2	97.79		S0276900785	2	685.531
chr02_65648780	2	98.43		S0276755164	2	689.681
chr02_65728238	2	99.03		S0276787494	2	689.774
chr02_66295359	2	102.68		S0276748960	2	689.897
chr02_66579560	2	103.87		S0276486630	2	693.255
chr02_67066779	2	106.69		S0373999229	3A	0
chr02_67234765	2	107.73		S0373881401	3A	1.141
chr02_67891751	2	109.96		S0373858683	3A	2.206
chr02_68229871	2	111.15		S0373610402	3A	5.135
chr02_68991335	2	113.35		S0373446046	3A	7.448
chr02_69019432	2	113.69		S0373389214	3A	7.504
chr02_69933433	2	118.85		S0373206145	3A	11.949
chr02_69942424	2	120.56		S0373239325	3A	12.833
chr02_70327357	2	121.61		S0373338359	3A	15.765
chr02_70655412	2	123.21		S0373084971	3A	24.808
chr02_70892102	2	127.08		S0372119325	3A	39.795
chr02_71735797	2	129.22		S0372224507	3A	42.426
chr02_72101908	2	129.84		S0372120458	3A	48.391
chr02_72278054	2	130.42		S0372224478	3A	51.23
chr02_72613077	2	132.54		S0372125863	3A	54.055
chr02_72704460	2	133.94		S0372038300	3A	55.047
chr02_72723491	2	134.39		S0371678005	3A	65.448
chr02_72803737	2	135.37		S0370944639	3A	75.717
chr02_72923625	2	136		S0370945702	3A	75.717
chr02_73119080	2	136.82		S0370945936	3A	75.974
chr02_73402277	2	138.36		S0370968679	3A	76.984
chr02_73743132	2	139.13		S0370976224	3A	80.773
chr02_73806174	2	140.05		S0370912938	3A	83.83
chr02_73899872	2	141.4		S0370291280	3A	88.269
chr02_74011871	2	141.93		S0369256854	3A	103.162
chr02_74395702	2	144.36		S0367628593	3A	122.563
chr02_74765775	2	146.89		S0367626519	3A	122.567
chr02_74869983	2	147.71		S0367632500	3A	122.567
chr02_74872498	2	147.99		S0366947929	3A	128.256
chr02_75688474	2	149.4		S0366706892	3A	131.359
chr02_75766388	2	150.88		S0366983138	3A	134.134
chr02_75766392	2	151.35		S0366997422	3A	134.283
chr02_76044898	2	153.76		S03428037	3B	0
chr02_76171542	2	154.2		S03799115	3B	2.25
chr02_76411668	2	155.43		S031227967	3B	25.859
chr02_76417974	2	155.72		S031110953	3B	25.973
chr02_76437971	2	156.8		S031140902	3B	27.309
chr02_76441931	2	158.15		S034866059	3B	82.278
chr02_76497116	2	158.66		S034970607	3B	84.732
chr02_77135130	2	161.57		S034442926	3B	91.754
chr02_77186483	2	162.16		S034725415	3B	97.82
chr02_77430289	2	162.98		S035021066	3B	103.437
chr02_77443382	2	163.14		S035093279	3B	104.143
chr02_77574017	2	163.71		S035023601	3B	104.848
chr03_305016	3	0		S035113599	3B	107.895
chr03_326572	3	1		S035113573	3B	108.005
chr03_864806	3	2.51		S035136332	3B	108.789
chr03_944515	3	3.14		S035137514	3B	112.041
chr03_1138457	3	3.77		S035139030	3B	112.746
chr03_1147987	3	4.45		S035138992	3B	112.746
chr03_1239796	3	5.26		S035591112	3B	125.306
chr03_1284548	3	6.59		S035787470	3B	131.803
chr03_1648243	3	11.42		S036328976	3B	136.311
chr03_1882422	3	12.43		S036986431	3B	142.721
chr03_1964497	3	12.88		S037043519	3B	145.533
chr03_2262132	3	15.5		S037086299	3B	147.205
chr03_2338376	3	16.61		S036961921	3B	150.517
chr03_2576585	3	17.91		S036919786	3B	150.713
chr03_3018806	3	19.42		S036786215	3B	159.167
chr03_3085361	3	20.32		S036341715	3B	164.9
chr03_3085364	3	20.49		S036341669	3B	168.115
chr03_3237741	3	21.51		S036276872	3B	169.762
chr03_3411784	3	22.84		S037089750	3B	181.542
chr03_3456753	3	23.53		S037155013	3B	184.544
chr03_3784505	3	24.09		S037155055	3B	184.55
chr03_3898950	3	24.86		S037162599	3B	186.554
chr03_3949853	3	25.36		S037192397	3B	192.117
chr03_3952343	3	25.72		S037157442	3B	201.087
chr03_4442111	3	26.55		S037702171	3B	212.97
chr03_4443100	3	26.93		S038567520	3B	217.661
chr03_4446515	3	27.37		S038500277	3B	220.647
chr03_4826922	3	28.95		S038500237	3B	220.731
chr03_4826925	3	28.96		S037741971	3B	225.937
chr03_5779489	3	31.87		S037728003	3B	225.972
chr03_6497403	3	34.37		S038576316	3B	229.858
chr03_7172588	3	35.85		S037663583	3B	234.378
chr03_7349525	3	37.11		S037459312	3B	237.823
chr03_7422935	3	38.17		S037504724	3B	240.659
chr03_7463191	3	39.16		S037472413	3B	250.318
chr03_7512589	3	40.45		S037472044	3B	250.318
chr03_7550330	3	41.27		S038526693	3B	257.719
chr03_7660601	3	42.01		S038526555	3B	258.507
chr03_7781262	3	42.76		S039083937	3B	271.718
chr03_8084463	3	43.25		S0310161561	3B	279.32
chr03_8255436	3	43.97		S0310391550	3B	282.613
chr03_8255779	3	44.42		S0310958074	3B	286.847
chr03_8313065	3	44.74		S0311358496	3B	292.745
chr03_8532350	3	45.2		S0311358567	3B	292.846
chr03_8678024	3	47.57		S0311369883	3B	297.544
chr03_8981357	3	47.68		S0311724620	3B	306.027
chr03_9005324	3	48.24		S0311724722	3B	308.278
chr03_9466271	3	48.67		S0311746410	3B	312.9
chr03_9690700	3	49.1		S0311724702	3B	312.9
chr03_9719966	3	49.39		S0311768040	3B	313.288
chr03_9976402	3	49.99		S0311862249	3B	313.602
chr03_10754387	3	51.1		S0311819858	3B	313.614
chr03_11298422	3	51.36		S0311849694	3B	313.621
chr03_11980296	3	52.58		S0311718662	3B	316.47
chr03_12237071	3	53.22		S0311473060	3B	316.478
chr03_12456961	3	54.31		S0311710964	3B	316.478
chr03_13084247	3	54.73		S0311408025	3B	321.772
chr03_13213178	3	55.29		S0311408165	3B	322.303
chr03_13234699	3	55.61		S0311408078	3B	322.565
chr03_13234703	3	55.98		S0311407987	3B	323.318
chr03_13715825	3	56.93		S0311399781	3B	323.318
chr03_14046866	3	57.62		S0310025278	3B	332.508
chr03_15675291	3	59.07		S039790695	3B	344.522
chr03_16015094	3	59.22		S039915321	3B	344.524
chr03_45567791	3	60.94		S039915753	3B	349.236
chr03_51320836	3	61.58		S039915293	3B	349.675
chr03_51632801	3	62.16		S039534794	3B	352.823
chr03_52245325	3	63.61		S0310205693	3B	361.023
chr03_52245329	3	64.17		S0310093187	3B	361.035
chr03_52366813	3	64.44		S0310301285	3B	361.189
chr03_53300889	3	65.5		S0310431828	3B	362.771
chr03_53682991	3	67.34		S0310429538	3B	363.591
chr03_54133406	3	67.68		S0310429801	3B	363.596
chr03_54415841	3	67.93		S0310959523	3B	366.246
chr03_54415844	3	68.47		S0310995786	3B	366.27
chr03_55432128	3	69.06		S0312394294	3B	374.363
chr03_55467276	3	70.12		S0312302806	3B	376.709
chr03_55528196	3	70.58		S0312861768	3B	383.38
chr03_56254314	3	71.33		S0313768092	3B	393.572
chr03_56480585	3	72.15		S0314047815	3B	395.613
chr03_56797397	3	72.89		S0314178385	3B	404.061
chr03_56913081	3	73.63		S0314193665	3B	404.131
chr03_56983119	3	74.97		S0314179199	3B	411.09
chr03_57321619	3	76.57		S0314179186	3B	411.09
chr03_57468173	3	77.58		S0323940844	3B	419.86
chr03_57903582	3	79.8		S0322077243	3B	424.244
chr03_58011308	3	80.31		S0322083961	3B	424.244
chr03_58019355	3	80.54		S0322557155	3B	424.244
chr03_58065111	3	81.14		S0315883739	3B	435.499
chr03_58502085	3	82.88		S0351698692	3B	461.029
chr03_58551036	3	83.87		S0351645431	3B	461.829
chr03_58729861	3	84.25		S0351659779	3B	462.788
chr03_58852647	3	85.63		S0351703688	3B	464.678
chr03_60442805	3	89.95		S0351816932	3B	464.748
chr03_60589864	3	90.92		S0351816926	3B	464.748
chr03_60644749	3	91.62		S0351970970	3B	475.639
chr03_60694237	3	92.62		S0353586526	3B	484.002
chr03_60813220	3	93.41		S0352427560	3B	499.575
chr03_60919394	3	93.81		S0354779233	3B	514.649
chr03_60922241	3	94.21		S0354705242	3B	514.649
chr03_61018460	3	94.38		S0354546043	3B	514.649
chr03_61694744	3	95.85		S0354820298	3B	514.651
chr03_61894970	3	97.03		S0354710695	3B	520.643
chr03_62002622	3	97.44		S0355158285	3B	534.28
chr03_62170286	3	98.03		S0355158311	3B	534.28
chr03_62386584	3	98.39		S0355896371	3B	540.84
chr03_63005616	3	99.11		S0356294016	3B	550.48
chr03_63093032	3	99.48		S0356294017	3B	550.487
chr03_63144227	3	99.71		S0356294019	3B	556.153
chr03_63173326	3	99.9		S0356447811	3B	558.937
chr03_63298287	3	101.66		S0356914961	3B	566.86
chr03_63578974	3	101.97		S0357288873	3B	574.898
chr03_63674383	3	102.49		S0357488345	3B	580.382
chr03_63995254	3	102.57		S0357375348	3B	580.382
chr03_64768057	3	103.58		S0360589030	3B	612.703
chr03_65212354	3	104.3		S0359678535	3B	620.193
chr03_66580792	3	108.95		S0359469351	3B	621.162
chr03_66637523	3	109.79		S0359619578	3B	628.864
chr03_66639024	3	110.54		S0359631595	3B	629.599
chr03_68021911	3	112.63		S0359631123	3B	629.601
chr03_69052210	3	114.57		S0359624301	3B	629.601
chr03_69195194	3	115.31		S0359046820	3B	634.385
chr03_70067184	3	117.62		S0359086246	3B	643.565
chr03_72330481	3	120.57		S046556948	4	0
chr03_72517905	3	121.6		S046532401	4	2.284
chr03_72658653	3	122.85		S047201441	4	8.658
chr03_72712157	3	124.51		S047386269	4	12.089
chr03_72909970	3	125.27		S049327281	4	32.197
chr03_72996416	3	126.89		S049447571	4	33.235
chr03_73220193	3	128.22		S049443044	4	37.578
chr03_73319002	3	129.13		S049402280	4	40.198
chr04_259835	4	0		S048862927	4	46.581
chr04_416785	4	1.8		S048862907	4	49.111
chr04_950318	4	6.95		S049062093	4	54.092
chr04_1052219	4	9.08		S049443102	4	58.077
chr04_1656183	4	16.97		S0414005474	4	75.111
chr04_1903781	4	18.16		S0412473873	4	81.499
chr04_1919961	4	18.73		S0412485452	4	82.258
chr04_2564505	4	20.75		S0410278327	4	89.032
chr04_2703828	4	22.25		S0412297118	4	96.953
chr04_3794149	4	23.43		S0412250124	4	97.867
chr04_3853892	4	24.2		S0412238681	4	105.254
chr04_4112581	4	25.19		S0412103190	4	109.237
chr04_4230540	4	26.05		S0410904654	4	115.838
chr04_4300339	4	27.54		S0411407721	4	119.692
chr04_4649839	4	28.31		S0412103832	4	122.534
chr04_4993270	4	28.97		S0412103342	4	123.787
chr04_5883020	4	33.55		S0412103451	4	123.817
chr04_5902525	4	33.93		S0410908085	4	126.937
chr04_6060325	4	34.65		S0410909729	4	129.507
chr04_6084383	4	35.3		S0410908130	4	129.512
chr04_6111226	4	35.62		S0412100436	4	134.494
chr04_6173970	4	35.87		S0412486025	4	137.442
chr04_6486695	4	37.53		S0412448999	4	141.256
chr04_6490836	4	37.95		S0412412245	4	147.315
chr04_6659293	4	39.61		S0412454504	4	148.097
chr04_6727609	4	40.49		S0412441343	4	148.097
chr04_6837705	4	41.33		S0450323641	4	153.19
chr04_6992771	4	42.74		S0449146482	4	158
chr04_7186452	4	44.41		S0449151911	4	161.154
chr04_7385173	4	45.39		S0449234851	4	162.237
chr04_7789416	4	46.2		S0449258325	4	166.568
chr04_8355531	4	47.7		S0449456985	4	170.908
chr04_8468875	4	49.32		S0451741175	4	183.587
chr04_8680545	4	52.04		S0451754322	4	185.557
chr04_8738925	4	52.67		S0451739476	4	192.611
chr04_8744867	4	53.97		S0451881946	4	194.335
chr04_10224035	4	57.41		S0451896487	4	197.686
chr04_11013462	4	60.31		S0455762989	4	226.183
chr04_11498284	4	61.32		S0455596908	4	229.078
chr04_12012565	4	62.63		S0456507494	4	234.235
chr04_35778452	4	65.6		S0456710047	4	237.862
chr04_50253155	4	67.58		S0456820972	4	239.243
chr04_50856150	4	67.9		S0456824762	4	239.297
chr04_51278263	4	69.67		S05362164	5	0
chr04_52057540	4	74.42		S05632762	5	5.709
chr04_52228828	4	75.18		S052200635	5	28.619
chr04_52342547	4	76.06		S053620984	5	54.632
chr04_52434393	4	76.62		S054043266	5	58.505
chr04_53093021	4	78.03		S053859405	5	62.46
chr04_53500204	4	79.14		S053866457	5	62.681
chr04_53788024	4	80.41		S053988106	5	66.186
chr04_53957731	4	80.74		S055040970	5	80.792
chr04_54236950	4	81.21		S055263108	5	82.791
chr04_54415473	4	83.69		S055202413	5	83.623
chr04_54907626	4	84.07		S055290968	5	88.001
chr04_55758764	4	84.86		S054892111	5	92.344
chr04_56017768	4	86.06		S054854807	5	92.475
chr04_56277162	4	86.67		S054869479	5	92.775
chr04_56400389	4	87.03		S054757815	5	94.949
chr04_56876714	4	87.67		S054726383	5	94.984
chr04_57223998	4	91.25		S054711135	5	97.7
chr04_57234864	4	91.58		S056766913	5	105.272
chr04_57477773	4	92.15		S057295495	5	122.546
chr04_57741845	4	93.39		S058210409	5	126.647
chr04_57915110	4	94.22		S057886796	5	131.344
chr04_58195658	4	94.81		S058220356	5	135.841
chr04_58616493	4	95.66		S058558509	5	141.329
chr04_59440980	4	97.22		S0510987768	5	153.873
chr04_59537179	4	98.51		S0510805592	5	153.875
chr04_59803554	4	98.7		S0510814315	5	153.878
chr04_60682022	4	99.6		S0510917046	5	154.079
chr04_60750333	4	100.11		S0511065618	5	156.624
chr04_60957780	4	100.61		S0511806652	5	162.885
chr04_61106274	4	101.14		S0511848095	5	163.61
chr04_61466643	4	102.85		S0551617183	5	178.734
chr04_61581973	4	102.96		S0551606066	5	181.919
chr04_61654830	4	103.42		S0551605547	5	181.94
chr04_61839349	4	103.93		S0551655913	5	190.109
chr04_61852866	4	104.36		S0551651958	5	190.109
chr04_62572414	4	106.97		S0521257644	5	194.614
chr04_62720553	4	107.87		S0559844573	5	213.738
chr04_62783837	4	108.23		S0559525903	5	222.884
chr04_62956267	4	108.83		S0559548085	5	224.515
chr04_63004313	4	109.68		S0561929614	5	231.5
chr04_63217798	4	110.57		S0563247678	5	245.492
chr04_63523559	4	111.34		S0563284415	5	245.492
chr04_63591393	4	112.11		S0563377286	5	246.406
chr04_63792313	4	112.64		S0563554924	5	250.89
chr04_63903373	4	113.77		S0562496188	5	267.989
chr04_63988304	4	115.44		S0564032140	5	277.555
chr04_64140898	4	116.01		S0564685404	5	281.707
chr04_64151920	4	116.52		S0564657651	5	295.676
chr04_64420192	4	117.21		S0564671913	5	295.677
chr04_64830849	4	117.79		S0565818306	5	312.056
chr04_65067305	4	118.72		S0565818380	5	313.252
chr04_65201370	4	119.09		S0565930881	5	318.259
chr04_65282164	4	119.28		S0566378332	5	328.026
chr04_65501290	4	119.72		S0566470899	5	337.399
chr04_65812569	4	120.43		S0566617824	5	342.146
chr04_66127181	4	121.02		S0566810495	5	344.545
chr04_66195763	4	121.8		S0566889701	5	346.573
chr04_66932202	4	124.69		S0566911100	5	346.894
chr04_67062048	4	125.16		S0567573356	5	358.249
chr04_67160723	4	126.05		S0567592037	5	358.25
chr04_67204096	4	127.24		S0567581323	5	358.25
chr04_67436582	4	129.29		S0567569807	5	359.195
chr04_67649047	4	131.79		S0567529170	5	364.186
chr04_67771036	4	133.69		S0567502392	5	364.186
chr04_68280605	4	137.84		S0567376694	5	374.117
chr05_310431	5	0		S0567228478	5	383.593
chr05_847229	5	1.5		S0568734573	5	411.248
chr05_1042953	5	2.74		S0568743492	5	411.248
chr05_1469758	5	4.81		S0568657488	5	417.232
chr05_1526330	5	5.38		S0568658851	5	417.237
chr05_1623987	5	7		S0568658825	5	417.324
chr05_1867619	5	7.66		S0568617037	5	420.775
chr05_1974730	5	8.69		S0568602777	5	421.86
chr05_1974733	5	8.88		S0568626925	5	423.657
chr05_2047866	5	9.52		S0568630346	5	426.283
chr05_2249330	5	10.19		S0568627010	5	426.433
chr05_2249333	5	10.32		S0568626970	5	426.612
chr05_2614023	5	11.59		S0568437793	5	428.96
chr05_2668526	5	13.13		S0568964626	5	436.56
chr05_2689238	5	13.6		S0569264057	5	446.92
chr05_2692698	5	14.8		S0569703093	5	452.917
chr05_3022575	5	16.22		S0569864378	5	463.406
chr05_3044290	5	16.88		S0569869665	5	465.871
chr05_3273452	5	17.91		S0571165935	5	479.66
chr05_3299202	5	18.84		S0571192934	5	479.66
chr05_3791155	5	22.94		S0570889500	5	487.601
chr05_3890130	5	23.76		S0570674231	5	492.096
chr05_4028133	5	24.53		S0570736839	5	495.832
chr05_4491761	5	29.64		S0570756791	5	497.073
chr05_5313159	5	33.04		S0570679680	5	503.244
chr05_5313162	5	33.36		S0570627112	5	503.616
chr05_5313163	5	34.11		S0570627098	5	503.658
chr05_5716077	5	36.56		S0570638730	5	505.196
chr05_6065108	5	37.07		S0571711852	5	516.515
chr05_6096310	5	38.42		S0646128631	6	0
chr05_6414670	5	39.51		S0647879158	6	22.034
chr05_6517348	5	39.97		S0650263024	6	39.482
chr05_6613546	5	40.9		S0650447850	6	46.495
chr05_8678283	5	45.56		S0650702998	6	48.975
chr05_8706617	5	45.88		S0651114635	6	56.69
chr05_9125498	5	46.86		S0651100786	6	59.849
chr05_9125501	5	47.33		S0651367773	6	63.198
chr05_9451030	5	49		S0651211002	6	63.226
chr05_11586360	5	51.09		S0651407415	6	65.285
chr05_11959469	5	53		S0651862807	6	70.82
chr05_12493105	5	53.22		S0651533537	6	73.431
chr05_14740877	5	53.48		S0651645316	6	79.531
chr05_15111773	5	53.76		S0651645276	6	80.424
chr05_19531398	5	54.13		S0652090015	6	86.237
chr05_50650722	5	54.65		S0652098299	6	88.027
chr05_53534333	5	55.23		S0652060792	6	88.095
chr05_54749226	5	56.42		S0652090114	6	88.095
chr05_57383525	5	57.5		S0652061050	6	88.095
chr05_58860369	5	57.93		S0652109347	6	94.022
chr05_59466749	5	58.77		S0651973010	6	97.399
chr05_59854530	5	60.67		S0651919398	6	101.626
chr05_61985500	5	62.58		S0652845156	6	114.93
chr05_62496281	5	64.65		S0652837577	6	115.862
chr05_62500589	5	65.81		S0653169233	6	123.231
chr05_63114499	5	67.05		S0653271337	6	125.991
chr05_63415512	5	67.66		S0653271354	6	125.991
chr05_64027163	5	68.16		S0653597710	6	128.773
chr05_64273224	5	69.22		S0653609258	6	134.166
chr05_64336437	5	69.85		S0653609248	6	135.249
chr05_64343387	5	70.52		S0653632925	6	135.305
chr05_64397323	5	70.97		S0653643311	6	135.371
chr05_64684535	5	72.79		S0653599121	6	140.815
chr05_64694339	5	73.44		S0653583185	6	142.054
chr05_64806181	5	74.62		S0654403226	6	154.634
chr05_65114222	5	75.32		S0656427009	6	169.421
chr05_66081433	5	78.25		S0656004039	6	178.057
chr05_66445973	5	79.08		S0656158049	6	181.386
chr05_66981704	5	81.2		S0656343272	6	184.77
chr05_66981707	5	83.02		S0656345995	6	185.601
chr05_67475205	5	88.17		S0656346010	6	185.611
chr05_68229562	5	96.19		S0656343879	6	185.627
chr05_68691662	5	98.42		S0655684264	6	192.009
chr05_68710577	5	100.47		S0655713534	6	193.497
chr05_69507215	5	103.73		S0655703243	6	193.497
chr05_69976754	5	105.59		S0654897646	6	196.532
chr05_70278834	5	108.79		S0655690438	6	198.788
chr05_70467243	5	109.91		S0655438447	6	201.659
chr05_70774172	5	110.44		S0655138866	6	206.96
chr05_70917374	5	111.82		S0656292633	6	210.732
chr05_71197201	5	113.04		S0658003751	6	226.578
chr05_71644722	5	113.74		S0658209093	6	233.603
chr05_71737657	5	114.85		S0658771520	6	251.272
chr06_2035117	6	0		S0658766843	6	251.272
chr06_2067308	6	1.64		S0659160437	6	257.591
chr06_2371633	6	7.39		S071240144	7	0
chr06_3173576	6	8.66		S071202222	7	0.067
chr06_3307910	6	10.19		S071230477	7	0.083
chr06_32034370	6	11.67		S071232272	7	0.107
chr06_40228047	6	12.38		S071238624	7	2.541
chr06_40493344	6	12.76		S071100332	7	6.598
chr06_41929590	6	12.94		S07960560	7	11.632
chr06_42201874	6	13.89		S07945924	7	11.865
chr06_42484955	6	14.57		S07944147	7	13.35
chr06_42534514	6	15.41		S07944102	7	13.409
chr06_42643080	6	16.47		S071031250	7	16.462
chr06_42653092	6	17.66		S07985580	7	16.685
chr06_42691024	6	18.31		S07841604	7	19.038
chr06_42691027	6	18.59		S07833856	7	20.594
chr06_42832559	6	19.04		S07777177	7	22.171
chr06_44837068	6	24.55		S07613676	7	27.019
chr06_45026074	6	25.4		S07763904	7	36.805
chr06_45273989	6	26.3		S07918600	7	42.052
chr06_45290579	6	27.52		S072795934	7	66.07
chr06_45948211	6	30.55		S072769083	7	66.071
chr06_46083204	6	31.57		S072625057	7	74.006
chr06_46189577	6	32.44		S072569732	7	76.459
chr06_46501175	6	32.98		S072530738	7	83.551
chr06_46575906	6	33.65		S073636571	7	100.538
chr06_46658987	6	34.45		S073600970	7	103.775
chr06_47272356	6	34.98		S073558300	7	104.481
chr06_47291541	6	35.66		S073558308	7	104.481
chr06_47893322	6	36.44		S073489310	7	105.185
chr06_48273066	6	38.11		S073491263	7	105.185
chr06_50646096	6	42.39		S073489021	7	105.185
chr06_50876344	6	43.3		S073411148	7	105.25
chr06_51044711	6	44.93		S073371386	7	106.711
chr06_51179818	6	45.57		S073341315	7	107.105
chr06_51368743	6	46.99		S073328762	7	107.489
chr06_51423846	6	47.88		S073778220	7	123.677
chr06_51650679	6	49.04		S074127908	7	129.961
chr06_51661763	6	49.48		S076029636	7	169.28
chr06_51780540	6	49.74		S077162595	7	185.534
chr06_51873021	6	50.55		S077150095	7	185.534
chr06_51912855	6	51.47		S077081985	7	185.534
chr06_52016817	6	52.39		S077190627	7	185.534
chr06_52042919	6	52.58		S077343526	7	191.49
chr06_52043136	6	52.64		S077343528	7	196.628
chr06_52052572	6	53.21		S077558510	7	196.851
chr06_52196568	6	53.62		S077662567	7	199.067
chr06_52570736	6	54.92		S077826308	7	203.217
chr06_52628167	6	56.27		S077830176	7	203.217
chr06_52700979	6	57.06		S077945900	7	207.134
chr06_52858783	6	58.57		S078093039	7	207.192
chr06_52897804	6	59.19		S078111465	7	208.001
chr06_52991212	6	59.31		S078176402	7	218.026
chr06_53093982	6	59.88		S078176394	7	219.503
chr06_53167942	6	60.16		S078279791	7	229.164
chr06_53352393	6	64.01		S0710063194	7	237.793
chr06_53459419	6	64.44		S0711029205	7	255.261
chr06_53596980	6	65.04		S0754348032	7	269.132
chr06_53600157	6	65.36		S0754424806	7	269.132
chr06_53896285	6	66.77		S0754379360	7	269.132
chr06_54210952	6	67.02		S0754381619	7	269.132
chr06_54236832	6	67.36		S0754408576	7	269.837
chr06_54354775	6	68.31		S0754408580	7	269.837
chr06_54617125	6	69		S0754379298	7	272.532
chr06_54617128	6	69.12		S08856302	8	0
chr06_54719787	6	70.72		S08573529	8	8.327
chr06_54954624	6	70.97		S08573544	8	8.334
chr06_55131463	6	72.36		S08571224	8	9.577
chr06_55347638	6	72.76		S08573586	8	10.65
chr06_55771287	6	73.33		S08575750	8	15.244
chr06_56269425	6	75.09		S08584202	8	19.054
chr06_56269428	6	75.22		S081103816	8	29.544
chr06_56276070	6	75.97		S081395559	8	47.862
chr06_56435322	6	76.75		S081499929	8	48.796
chr06_56611928	6	78.98		S082368763	8	60.017
chr06_56795038	6	80.29		S082368715	8	60.017
chr06_57150052	6	81.73		S082377992	8	62.16
chr06_57969985	6	83.56		S082362878	8	64.305
chr06_57987033	6	84.36		S082362850	8	64.305
chr06_57988015	6	84.97		S083179565	8	84.092
chr06_58490278	6	86.77		S083177739	8	90.192
chr06_58510468	6	87.19		S083179605	8	94.62
chr06_58711022	6	88.7		S083232191	8	97.582
chr06_58758555	6	88.96		S084515182	8	126.305
chr06_58766637	6	89.78		S084402138	8	128.542
chr06_58949012	6	90.93		S084456731	8	130.641
chr06_59269996	6	91.66		S084475372	8	130.769
chr06_59967764	6	94.14		S084469474	8	132.856
chr06_60036819	6	94.79		S085081724	8	141.53
chr06_60182917	6	96.38		S085069887	8	142.608
chr06_60257875	6	97.68		S085160667	8	148.082
chr07_437504	7	0		S085441465	8	153.558
chr07_766818	7	1.41		S086456943	8	175.728
chr07_1228124	7	4.85		S086386051	8	176.635
chr07_1247877	7	6.14		S086531126	8	180.216
chr07_1391796	7	6.76		S086640383	8	183.342
chr07_1462538	7	7.39		S086612468	8	184.341
chr07_1504727	7	7.9		S087413053	8	186.792
chr07_1527459	7	8.73		S087394153	8	186.85
chr07_1566986	7	9.43		S087755060	8	190.801
chr07_1640202	7	9.87		S089160841	8	193.127
chr07_1982518	7	11.47		S087757301	8	194.547
chr07_2085160	7	12.54		S087744561	8	196.972
chr07_2122935	7	13.39		S087766092	8	197.774
chr07_2416459	7	14.23		S0850644672	8	200.528
chr07_2570424	7	17.13		S0849681749	8	204.421
chr07_2924036	7	18.92		S0848827353	8	209.398
chr07_2990481	7	20.59		S0850645076	8	212.935
chr07_3371475	7	22.75		S0848988447	8	214.158
chr07_3467308	7	23.65		S0810695563	8	220.537
chr07_4209114	7	25.22		S0810736064	8	220.553
chr07_4670654	7	27.6		S087012326	8	223.578
chr07_4719153	7	29.99		S087012293	8	223.61
chr07_4981211	7	33.4		S086953529	8	223.61
chr07_5140526	7	35.72		S087022309	8	224.538
chr07_5434788	7	41.54		S086724772	8	225.489
chr07_6214353	7	43.03		S086806420	8	225.494
chr07_6415841	7	44.72		S0850622885	8	232.97
chr07_6923360	7	47.59		S0851255093	8	236.635
chr07_7690983	7	50.2		S0849582580	8	239.66
chr07_8648439	7	51.68		S0849574325	8	239.686
chr07_8896984	7	52.35		S0849668087	8	242.168
chr07_9298461	7	53.27		S0849573735	8	243.734
chr07_9552831	7	54.49		S0849663979	8	243.734
chr07_14942620	7	56.48		S0850611514	8	247.88
chr07_17809316	7	57.29		S0851017693	8	248.519
chr07_52888946	7	58.02		S0851930171	8	250.794
chr07_54897563	7	61.74		S0851921610	8	250.806
chr07_55269583	7	62.36		S0848615131	8	253.72
chr07_56573422	7	64.41		S0850346890	8	256.112
chr07_57065344	7	65.1		S0850345773	8	256.187
chr07_57112406	7	65.42		S0849983641	8	258.025
chr07_57404109	7	66.72		S0849686089	8	259.022
chr07_58177830	7	69.36		S0849957010	8	259.043
chr07_58332844	7	70.8		S0847531913	8	261.133
chr07_58583080	7	72.26		S0853263049	8	271.581
chr07_58841459	7	73.91		S0853241809	8	271.581
chr07_59051825	7	75.34		S0853526399	8	275.963
chr07_59469953	7	77.55		S0853569968	8	277.658
chr07_59787318	7	79.86		S0853412213	8	279.421
chr07_59953034	7	80.96		S0853628858	8	279.89
chr07_59955546	7	81.47		S0853691511	8	280.225
chr07_60468465	7	82.39		S0853682638	8	280.225
chr07_61123423	7	84.61		S0853628867	8	280.225
chr07_61227920	7	86.02		S0853626787	8	280.225
chr07_61409882	7	87.15		S0853800842	8	290.688
chr07_61409885	7	87.99		S0853797129	8	290.688
chr07_61549394	7	89.42		S0853800862	8	290.688
chr07_61947335	7	90.42		S0855644421	8	311.45
chr07_62190902	7	91.78		S0855847632	8	319.077
chr07_62309888	7	94.06		S0856744179	8	331.225
chr07_62611852	7	95.41		S0856847976	8	331.225
chr07_62753540	7	96.23		S0856764522	8	331.225
chr07_62976869	7	97.78		S0856724532	8	331.225
chr07_63075333	7	98.77		S0856848070	8	331.227
chr07_63213422	7	100.94		S0857236189	8	337.343
chr07_63655261	7	102.75		S0857275312	8	339.319
chr07_63672101	7	103.28		S0857273998	8	339.322
chr08_584238	8	0		S0857588660	8	344.625
chr08_684173	8	1.56		S0857588686	8	345.47
chr08_871912	8	3.1		S0857740050	8	347.195
chr08_1482772	8	6.01		S0857754109	8	347.463
chr08_1575411	8	7.04		S0857753814	8	351.968
chr08_1917991	8	9.03		S0858184900	8	363.265
chr08_1952872	8	10.01		S0858500790	8	369.375
chr08_2271783	8	13.38		S0858491613	8	369.375
chr08_2488249	8	15.54		S0858736321	8	376.722
chr08_3257163	8	22.26		S0858841038	8	379.228
chr08_3328956	8	24.26		S0858806898	8	380.686
chr08_3984845	8	29.16		S0858760785	8	389.641
chr08_4130493	8	31.19		S0858574326	8	392.895
chr08_4132709	8	31.75		S0858631415	8	392.895
chr08_4262203	8	33.54		S0858785837	8	394.546
chr08_4280016	8	34.77		S0859136250	8	400.665
chr08_5013278	8	37.79		S0860010702	8	414.043
chr08_5240423	8	38.89		S0860337976	8	418.772
chr08_5428739	8	40.89		S0860337934	8	420.495
chr08_6114127	8	49.52		S0860277516	8	422.465
chr08_6344225	8	50.36		S0860267056	8	423.233
chr08_6651418	8	52.72		S0860278491	8	423.542
chr08_14087803	8	54.02		S0860340587	8	425.347
chr08_45770382	8	54.86		S0860351257	8	428.429
chr08_47529182	8	55.4		S0860349717	8	429.616
chr08_48992932	8	55.71		S0860351036	8	430.112
chr08_51889058	8	56.62		S0860346812	8	430.558
chr08_53242542	8	58.3		S0860351198	8	431.784
chr08_54134947	8	60.33		S0860350968	8	433.365
chr08_54570781	8	61.55		S0860136308	8	438.096
chr08_55241975	8	63.6		S0860394250	8	442.109
chr08_55859064	8	64.81		S0860933440	8	459.953
chr08_56145995	8	65.62		S0860934576	8	461.584
chr08_56145999	8	66.54		S0862136822	8	482.326
chr08_56411040	8	67.79		S0862458922	8	499.796
chr08_56474814	8	69.48		S0861606862	8	509.504
chr08_56671286	8	72.05		S0861606871	8	509.516
chr08_56929755	8	74.08		S0861671933	8	510.549
chr08_58277084	8	79.41		S0861783765	8	515.954
chr08_58302248	8	80.2		S0861783819	8	515.954
chr08_58351561	8	80.79		S0861837556	8	516.357
chr08_58452562	8	81.88		S0861771623	8	516.698
chr08_58452566	8	82.42		S0861785470	8	517.439
chr08_58935756	8	85.91		S0861861454	8	519.67
chr08_59048119	8	86.5		S091109120	9	0
chr08_59210891	8	87.31		S091177164	9	2.295
chr08_59307905	8	88.52		S09991695	9	8.85
chr08_59798836	8	95.72		S09903513	9	14.787
chr08_60379234	8	98.42		S09815389	9	15.741
chr08_60513441	8	99.19		S09803012	9	15.769
chr08_60621944	8	100.58		S09358322	9	20.215
chr08_60685141	8	101.01		S09369256	9	20.283
chr08_61253910	8	104.97		S09564682	9	23.314
chr08_61327873	8	105.43		S09547080	9	27.862
chr08_61557442	8	107.31		S09564692	9	29.349
chr08_61922766	8	108.26		S091158373	9	36.389
chr08_61922769	8	108.62		S091170610	9	36.389
chr08_62326520	8	111.65		S091086327	9	47.237
chr08_62427965	8	112.88		S091106852	9	53.949
chr08_62427969	8	113.51		S091106623	9	54.858
chr09_748268	9	0		S092101894	9	77.057
chr09_1081124	9	0.91		S092096978	9	77.057
chr09_1115843	9	1.56		S092082343	9	77.057
chr09_1288030	9	2.11		S092092565	9	77.057
chr09_1342122	9	3.42		S092110650	9	77.066
chr09_1545690	9	4.68		S092433381	9	90.609
chr09_1598275	9	5.61		S092831721	9	113.522
chr09_1957052	9	8.74		S092941847	9	117.549
chr09_1957901	9	9.3		S092941856	9	117.549
chr09_1998909	9	10.65		S092932949	9	117.595
chr09_2193398	9	12.49		S092970628	9	123.547
chr09_2430890	9	15.57		S092966533	9	126.005
chr09_2792845	9	19.23		S092966567	9	126.035
chr09_2904510	9	19.96		S093072643	9	130.288
chr09_2969546	9	21.09		S093085725	9	130.797
chr09_3144486	9	22.48		S093176192	9	137.638
chr09_3234834	9	24.17		S093186347	9	139.721
chr09_3344568	9	24.98		S093167837	9	139.987
chr09_3516950	9	27.89		S093167852	9	140.342
chr09_4328140	9	30.24		S093167513	9	140.563
chr09_4997311	9	33.45		S093167457	9	141.042
chr09_5027128	9	34.43		S093352698	9	149.022
chr09_6186736	9	37.42		S094690464	9	169.486
chr09_6261367	9	38.3		S095932551	9	176.975
chr09_6356113	9	38.7		S095939293	9	178.959
chr09_6797997	9	39.45		S095971785	9	181.942
chr09_7539074	9	40.74		S095967379	9	182.963
chr09_8064859	9	41.17		S095924043	9	185.98
chr09_9818199	9	43.94		S095935296	9	188.431
chr09_10695451	9	45.53		S095523024	9	189.95
chr09_14571340	9	45.98		S095332572	9	191.195
chr09_35040062	9	46.27		S095436433	9	191.966
chr09_42663500	9	46.99		S095424697	9	191.968
chr09_45591235	9	47.78		S095480311	9	195.921
chr09_47005362	9	49.98		S095967373	9	208.163
chr09_47159448	9	51.06		S094812589	9	218.425
chr09_47259947	9	53		S094817742	9	219.21
chr09_47578796	9	54.12		S094762664	9	219.21
chr09_47984890	9	56.68		S097314162	9	239.813
chr09_48446426	9	58.56		S097404972	9	241.519
chr09_48967701	9	62.02		S097823115	9	242.306
chr09_50357088	9	71.24		S097542421	9	242.31
chr10_574124	10	0		S097481523	9	247.849
chr10_640832	10	1.93		S097801242	9	249.289
chr10_724501	10	2.58		S097542532	9	250.661
chr10_1174422	10	3.85		S098246099	9	256.511
chr10_1204772	10	4.38		S098246476	9	257.537
chr10_1223354	10	5.03		S098369432	9	257.541
chr10_1497313	10	6.4		S098480634	9	263.576
chr10_1797929	10	11.73		S098480318	9	271.642
chr10_1828533	10	13.33		S098480303	9	272.563
chr10_2029658	10	15.56		S0914795206	9	281.753
chr10_2232434	10	17.92		S0914685361	9	281.827
chr10_2272749	10	18.64		S0940059782	9	284.63
chr10_2448295	10	21.1		S0943010789	9	288.256
chr10_2897406	10	26.92		S0912575989	9	290.281
chr10_3123057	10	28.97		S0911920618	9	290.526
chr10_3165183	10	29.7		S0939951155	9	292.926
chr10_3443072	10	31.17		S0912670039	9	298.412
chr10_3643828	10	34.16		S0943229732	9	305.536
chr10_4234323	10	36.84		S0940750557	9	306.484
chr10_4465882	10	37.37		S0943215248	9	308.015
chr10_4740139	10	39.04		S0943287612	9	308.021
chr10_5123643	10	40.05		S0941117637	9	311.838
chr10_5325617	10	41.54		S0941363603	9	311.923
chr10_5541894	10	42.97		S0941363566	9	311.925
chr10_5541897	10	43.48		S0941588453	9	315.505
chr10_6350338	10	45.43		S0943592404	9	317.745
chr10_6471835	10	46.34		S0939951025	9	320.212
chr10_6486543	10	47.05		S0943975031	9	323.35
chr10_6608604	10	47.52		S0911671614	9	324.386
chr10_6962224	10	48.16		S0946375421	9	330.889
chr10_7373601	10	48.72		S0945495879	9	334.169
chr10_7646303	10	50.2		S0945493170	9	334.372
chr10_7926585	10	50.96		S0945628084	9	336.574
chr10_8068754	10	51.56		S0945002817	9	339.848
chr10_8480449	10	52.2		S0944680106	9	345.7
chr10_8543648	10	52.78		S0945048030	9	347.625
chr10_8616709	10	53.19		S0945059133	9	347.725
chr10_9428657	10	54.87		S0945257220	9	347.912
chr10_10476000	10	55.63		S0945701276	9	349.77
chr10_11382634	10	57		S0946033802	9	350.043
chr10_12624275	10	57.14		S0945761129	9	351.505
chr10_13043211	10	57.36		S0946023707	9	353.089
chr10_14283106	10	57.83		S0947005378	9	358.072
chr10_18564152	10	58.08		S0946991927	9	360.646
chr10_44021659	10	58.38		S0947612570	9	367.08
chr10_47979374	10	58.93		S0947662111	9	371.46
chr10_48931359	10	59.53		S0947704850	9	371.586
chr10_49623839	10	60.13		S0947881562	9	373.021
chr10_50362718	10	60.97		S0948266814	9	378.891
chr10_51342591	10	61.42		S0947647201	9	385.88
chr10_51940026	10	62.69		S0947705615	9	385.894
chr10_52281412	10	63.56		S0947662214	9	386.361
chr10_53150028	10	64.46		S0947609136	9	386.885
chr10_53317665	10	65.48		S0947612193	9	387.234
chr10_53526056	10	65.87		S0947620906	9	389.514
chr10_54191270	10	69.73		S0947620836	9	389.514
chr10_54402050	10	71.86		S0947600651	9	392.75
chr10_55221891	10	73.28		S0947715628	9	396.572
chr10_55378480	10	73.86		S0947560431	9	397.89
chr10_55702458	10	76.4		S0947133410	9	401.092
chr10_55730751	10	77.68		S0947338675	9	404.167
chr10_55908003	10	78.73		S0947612164	9	404.342
chr10_55972391	10	79.24		S0947701036	9	405.392
chr10_55986985	10	79.59		S0947527669	9	405.989
chr10_56429240	10	82.31		S0947756162	9	406.166
chr10_56656447	10	83.93		S0947764068	9	407.409
chr10_56696007	10	84.41		S0947926215	9	410.297
chr10_56746098	10	84.89		S0947881628	9	411.589
chr10_56997329	10	87.32		S0947824160	9	413.217
chr10_57203471	10	88.21		S0947824051	9	414.24
chr10_57224878	10	88.53		S0947967763	9	417.294
chr10_57454042	10	90.29		S0947967800	9	417.312
chr10_57601903	10	92.3		S0947932086	9	418.018
chr10_57947819	10	93.08		S0948016248	9	418.836
chr10_57994432	10	93.57		S0947976543	9	420.469
chr10_58532569	10	96.33		S0948236766	9	426.006
chr10_58597114	10	98.42		S0948313797	9	426.98
chr10_58600202	10	98.64		S0948940948	9	430.905
chr10_58600657	10	98.86		S0949008376	9	436.336
chr10_58622904	10	99.59		S0948525469	9	437.042
chr10_58622907	10	99.88		S0948576369	9	437.746
chr10_58991293	10	101.22		S0949302546	9	439.165
chr10_59000196	10	101.61		S0949197726	9	439.217
chr10_59146293	10	102.29		S0949416099	9	441.335
chr10_59725558	10	104.06		S0949529050	9	444.667
chr10_59725562	10	104.22		S0949614644	9	445.154
chr10_60385317	10	105.8		S0949614711	9	445.623
chr10_60774623	10	106.67		S10214568	10A	0
chr10_60832206	10	108.24		S10439084	10A	3.029
				S10414812	10A	8.781
				S10439852	10A	11.008
				S10523553	10A	13.369
				S10554953	10A	13.392
				S10702708	10A	22.274
				S10702713	10A	22.274
				S10702698	10A	22.274
				S10774582	10A	28.246
				S10965869	10A	28.78
				S10781936	10A	29.105
				S10777172	10A	29.107
				S10786314	10A	33.432
				S10730518	10A	39.818
				S10684484	10A	40.336
				S10682467	10A	43.19
				S101019776	10A	47.138
				S101049591	10A	47.711
				S101049598	10A	48.203
				S10964890	10A	53.745
				S10746853	10A	54.082
				S101132784	10A	56.811
				S101833432	10A	74.532
				S103006034	10A	98.944
				S103569476	10A	108.248
				S104207634	10A	128.069
				S104765859	10A	141.265
				S105045669	10A	155.523
				S109227748	10B	0
				S1043585887	10B	49.807
				S1043593095	10B	51.345
				S1016614585	10B	53.667
				S1047069103	10B	60.926
				S1047235335	10B	60.932
				S1047349486	10B	60.932
				S1047079278	10B	60.94
				S1050425223	10B	75.278
				S1050088995	10B	83.585
				S1049526921	10B	83.625
				S1052110242	10B	97.257
				S1052287705	10B	107.231
				S1052311335	10B	107.231
				S1052236540	10B	110.197
				S1052234171	10B	110.199
				S1052236618	10B	111.173
				S1052392800	10B	114.914
				S1053110748	10B	123.024
				S1052865206	10B	139.954
				S1052865119	10B	139.954
				S1054731629	10B	177.981
				S1054710230	10B	178.065
				S1054727777	10B	179.448
				S1054640673	10B	180.225
				S1054897517	10B	190.131
				S1055481012	10B	202.932
				S1055647883	10B	206.299
				S1055968943	10B	212.769
				S1055968967	10B	214.914
				S1055997630	10B	218.959
				S1055998048	10B	218.963
				S1055971884	10B	225.56
				S1055748370	10B	234.242
				S1056310183	10B	240.364
				S1056500552	10B	249.841
				S1056987868	10B	256.133
				S1056948125	10B	256.298
				S1056917755	10B	258.611
				S1057311604	10B	262.689
				S1057260050	10B	263.712
				S1057295978	10B	266.183
				S1057259572	10B	266.183
				S1056996248	10B	274.771
				S1058757058	10B	296.488
				S1058757538	10B	299.162
				S1058757421	10B	301.732
				S1058701153	10B	313.348
				S1059035874	10B	319.234
				S1059862777	10B	333.309
				S1060566994	10B	341.895
				S1060509071	10B	344.861
